# Supplementary material for: Optimizing the sensitivity of detection of respiratory syncytial virus infections in longitudinal studies using the combination of weekly sample testing and biannual serology
Source: Am J Epidemiol. 2025 Dec 9;195(6):1605–14. doi: 10.1093/aje/kwaf271 (PMC12767786; doi:10.1093/aje/kwaf271)
Supplement: Web_Material_kwaf271 [file web_material_kwaf271.zip]

Archive with 1 entries (1 files):
- supplemental_tables.docx
